# Supplementary material for: Immature olfactory sensory neurons provide behaviourally relevant sensory input to the olfactory bulb
Source: Nat Commun. 2022 Oct 19;13:6194. doi: 10.1038/s41467-022-33967-6 (PMC9582225; doi:10.1038/s41467-022-33967-6)
Supplement: Supplementary file 4 — Supplementary Dataset 1 [file 41467_2022_33967_MOESM4_ESM.xlsx]

## Sheet: Sheet1
Supplementary Dataset 1. Key Resources.
REAGENT or RESOURCE	SOURCE	IDENTIFIER
Antibodies
Goat polyclonal anti-olfactory marker protein	Wako Chemicals	#544-10001
		RRID:AB_664696
Rabbit polyclonal anti-GAP43	Novus Biologicals	NB300-143
		RRID:AB_10001196
Donkey anti-goat IgG (H+L) Alexa Fluor 546 conjugated	Thermo Fisher Scientific	A11056
		RRID:AB_142628
Donkey anti-rabbit IgG (H+L) Alexa Fluor 546 conjugated	Thermo Fisher Scientific	A10040
		RRID:AB_2534016
Donkey anti-rabbit IgG (H+L) Alexa Fluor 647 conjugated	Thermo Fisher Scientific	A31573
		RRID:AB_2536183
GFP-Booster-Atto-488	Chromotek	gba-488-100
		RRID:AB_2631386
Chemicals
Ethyl butyrate	Millipore Sigma	E15791-25ML
		CAS: 105-54-4
Isoamyl acetate	Acros Organics	AC150662500
		CAS: 123-92-2
Hexanal	Alpha Aesar	AAA1626522
		CAS: 66-25-1
2-hexanone	Fluka	20270
		CAS: 591-78-6
Acetophenone	Fluka	00790-250ML
		CAS: 98-86-2
Methyl salicylate	Millipore Sigma	M6752-250ML
		CAS: 119-36-8
Propionic acid	Millipore Sigma	402907-100ML
		CAS: 79-09-4
VECTASHIELD Antifade Mounting Medium with DAPI	Vector Labs	H-1200
Methimazole	Millipore Sigma	M8506-25G
		CAS: 60-56-0
3000 MW dextran conjugated to tetramethylrhodamine and biotin	Thermo Fisher Scientific	D7162
Streptavidin Alexa Fluor 555 conjugated	Thermo Fisher Scientific	S32355
Vanilla extract	McCormick	N/A
Peppermint extract	McCormick	N/A
Almond extract	McCormick	N/A
Nutter Butter cookies	Nabisco	N/A
Froot Loops	Kellogg’s	N/A
Mouse Strains
Mouse: C57BL/6J	The Jackson Laboratory	JAX:000664
		RRID:IMSR_JAX:000664
Mouse: tetO-GCaMP6s	The Jackson Laboratory	JAX:024742 RRID:IMSR_JAX:024742
B6;DBA-Tg(tetO-GCaMP6s)2Niell/J
Mouse: OMP-cre	The Jackson Laboratory	JAX:006668
B6;129P2-Omptm4(cre)Mom/MomJ		RRID:IMSR_JAX:006668
Mouse: Ai9	The Jackson Laboratory	JAX:007909 RRID:IMSR_JAX:007909
B6.Cg-Gt(ROSA)26Sortm9(CAG-tdTomato)Hze/J
Mouse: OMP-IRES-tTA	The Jackson Laboratory	JAX:017754, RRID:IMSR_JAX:017754
B6;129-Omptm1(tTA)Gogo/J
Mouse: M72-IRES-RFP	The Jackson Laboratory	JAX:029637
		RRID:IMSR_JAX:029637
Mouse: tetO-ChIEF-Citrine	Cheetham et al. 2016	N/A
Mouse: Gg8-tTA	Nguyen et al. 2007	N/A
Oligonucleotides
Primers for Gg8-tTA, OMP-IRES-tTA, tetO-ChIEF-Citrine	Cheetham et al. 2016	N/A
Primers for OMP-cre	Li et al. 2004	N/A
Primers for Ai9	Madisen et al. 2009	N/A
Primers for tetO-GCaMP6s	Wekselblatt et al. 2016	N/A
Primers for M72-RFP	https://www.jax.org/Protocol?stockNumber=029637&protocolID=32815	N/A
Software
Fiji v1.48	Schindelin et al. (2012)	https://imagej.net/Fiji
Python 3.8, Pyzo 4.4.2	Python	https://python.org
	Pyzo	https://pyzo.org
Prism 8, Prism 9	GraphPad
Nikon NIS Elements 3.10	Nikon
ThorImage 4.0, ThorSync 4.0	ThorLabs
SlideBook 6	3i
Igor Pro 9	Wavemetrics
FV 10ASW	Olympus
Echo 6.4.1	Echo
