# Supplementary material for: Immature olfactory sensory neurons provide behaviourally relevant sensory input to the olfactory bulb
Source: Nat Commun. 2022 Oct 19;13:6194. doi: 10.1038/s41467-022-33967-6 (PMC9582225; doi:10.1038/s41467-022-33967-6)
Supplement: Supplementary file 6 — Source Data [file 41467_2022_33967_MOESM6_ESM.xlsx]

## Sheet: Figure 1
Fig. 1C Percentage of Gg8-GCaMP6s-expressing cells co-stained for OMP
	Percentage of Gg8-GCaMP6s+OMP+ cells
	Distance along anterior-posterior axis (%)
	25	50	75
Mouse 1	4.87856	3.17537	0.95696
Mouse 2	1.62851	3.27944	3.52401
Mouse 3	2.37973	3.84077	3.52401
Median	2.37973	3.27944	3.52401

## Sheet: Figure 2
Fig. 2B Glomerular density
	Glomerular density (mm-2)
Mouse line	OMP-GCaMP6s	Gγ8-GCaMP6s	OMP-sypGFP-tdT	Gγ8-sypGFP-tdT
	134.454	117.005	145.414	116.3
	109.223	127.86	93.882	100.08
	125.651	137.104	95.5106	102.65
	126.906	120.332	123.139	96.66
	106.198	108.7	84.0317	120.73
	108.187		115.011	132.59
			134.638	131.4
			109.419
			133.093
			147.617
Median	117.437	120.332	119.075	116.3
Fig. 2C Percentage of glomeruli responding
Percentage of glomeruli with significant odorant response per mouse
	OMP-GCaMP6s							Gγ8-GCaMP6s
Odorant	Mouse 1	Mouse 2	Mouse 3	Mouse 4	Mouse 5	Mouse 6	Median	Mouse 1	Mouse 2	Mouse 3	Mouse 4	Mouse 5	Mouse 6	Median
Ethyl butyrate	93.75	47.3684	67.8571	52.1739	31.746	32.4324	49.7712	41.6667	52.9412	62.5	72	42.8571	54.3478	53.6445
Isoamyl acetate	62.5	42.1053	60.7143	47.8261	11.1111	10.8108	44.9657	25	20.5882	50	60	0	13.0435	22.7941
Hexanal	75	57.8947	67.8571	39.1304	19.0476	0	48.5126	25	41.1765	56.25	76	85.7143	6.52174	48.7132
Propionic acid	12.5	26.3158	39.2857	17.3913	14.2857	2.7027	15.8385	25	8.82353	18.75	32	14.2857	6.52174	16.5179
Hexanone	25	21.0526	42.8571	56.5217	14.2857	2.7027	23.0263	16.6667	52.9412	31.25	32	14.2857	6.52174	23.9583
Acetophenone	6.25	0	25	52.1739	1.5873	0	3.91865	16.6667	17.6471	6.25	32	14.2857	0	15.4762
Methyl salicylate	0	5.26316	21.4286	21.7391	12.6984	2.7027	8.98079	0	17.6471	0	28	0	6.52174	3.26087
Fig. 2D Response amplitudes in Gg8-GCaMP6s mice
DF/F (%) for glomeruli
Odorant	Ethyl butyrate						Isoamyl acetate						Hexanal						Propionic acid						2-hexanone						Acetophenone						Methyl salicylate
	Mouse 1	Mouse 2	Mouse 3	Mouse 4	Mouse 5	Mouse 6	Mouse 1	Mouse 2	Mouse 3	Mouse 4	Mouse 5	Mouse 6	Mouse 1	Mouse 2	Mouse 3	Mouse 4	Mouse 5	Mouse 6	Mouse 1	Mouse 2	Mouse 3	Mouse 4	Mouse 5	Mouse 6	Mouse 1	Mouse 2	Mouse 3	Mouse 4	Mouse 5	Mouse 6	Mouse 1	Mouse 2	Mouse 3	Mouse 4	Mouse 5	Mouse 6	Mouse 1	Mouse 2	Mouse 3	Mouse 4	Mouse 5	Mouse 6
	12.1265	65.5516	10.3983	237.117	181.306	70.248	6.5259	27.5791	5.01198	115.419		27.5393			6.49324		18.0135	36.7528				12.9354	10.0629	17.0751	81.1565		5.29794		13.1544	25.3169					10.3715			9.41203				10.4835
	4.14024				109.593		140.045							37.576	9.85329		5.08037		5.20023			89.793		24.5891		101.787		22.0698						14.6562				3.45298
			18.7208	99.3538	7.21879	23.797			17.1943	5.54201					22.7952	5.48697	238.438											16.1309						4.84016				5.84003		6.88707
	11.0617			241.477						21.4505				2.5571		9.81529	7.88691					2.90966						28.6366												16.4343		14.9972
	153.357	2.92874		17.7672												88.1759						6.72664						56.0972		3.85157				6.57248								10.5707
		185.95	32.217	39.7235		48.1248		46.2007	18.7375	17.9876			56.2091		14.2482	28.7299	134.841		192.683			8.4683						5.92683			87.7137			10.4966
		51.3935	19.1495	14.5527		46.8827		11.0498	9.23885	3.84468				54.2381	6.70669	61.5844	40.3084	8.95848										22.5394						8.36733						14.2369
		42.345	7.43438	31.4634		29.0328		37.7613		15.0951				15.0185	4.71371	3.77302					6.7663	3.087																2.97269		2.63197
			33.3802						15.6749					12.4227	15.0397	6.93869				29.6299		2.39038
		8.10065	25.5935	9.51561				9.56219	26.3577							2.65602		67.7773	80.1612								4.52085	4.88747			5.20661			16.2952
			16.9655			19.3564			11.8532						9.72433	76.8937										58.7145	5.76335					5.57852						6.38223		4.57893
									8.2639	5.08475		13.0588				9.3918					28.6721						2.77157											4.51231
		4.79161	18.2046	192.334		15.4054		5.86427		40.5562						7.54717										6.45288														5.54944
				13.4627		35.1781				20.6709																3.02646	34.6911						3.81209
		6.42915		123.862		28.3233		4.36283		30.4496						4.97854					2.13893	4.39716		3.58184		17.7795						2.83893
			17.3193	7.90271		36.5195				5.97582				4.23411	12.8617											12.9281						9.57651
				17.964		23.0229				3.63417					117.267																									4.39716
		17.4242		4.12847		8.92085				4.1466		6.61047
		9.32369		105.9		104.578				57.0888				10.486	11.828											128.534						71.7788
				74.857		67.3476								8.54009	30.9798					6.76572						23.8365						16.7985
				9.4673		23.2528				5.65469					6.18885													6.18622						7.13382
															22.4359
		7.29517		4.57161								14.1698			6.57239
		24.1789				118.18						17.3724			20.4343											38.6037
						190.765								12.1807												40.2241
		2.35279										7.59791		3.10646												5.64583
		11.6845												2.18404												8.68281
														20.1743												27.7704						22.0646
																										2.4193
		4.24696				203.701																								5.58298
		9.40111				258.631								4.52527												9.11187
		37.3487				14.1453																				16.6573
		13.3326				316.907								6.39922						23.4797						101.56
																										15.2464
						166.516
						9.77992
						29.2853
						8.94055
Mean	45.1714	28.0044	19.9383	69.1901	99.3726	75.8736	73.2852	20.34	14.0416	23.5067		14.3914	56.2091	13.8316	19.8839	25.4976	74.0947	37.8295	92.6816	19.9584	12.5258	16.3384	10.0629	15.082	81.1565	34.3878	10.609	20.3093	13.1544	11.5838	46.4602	21.4393	3.81209	9.76597	10.3715			5.42871		7.81654		12.0171
Fig. 2E Response amplitudes in OMP-GCaMP6s mice
DF/F (%) for glomeruli
Odorant	Ethyl butyrate						Isoamyl acetate						Hexanal						Propionic acid						2-hexanone						Acetophenone						Methyl salicylate
	Mouse 1	Mouse 2	Mouse 3	Mouse 4	Mouse 5	Mouse 6	Mouse 1	Mouse 2	Mouse 3	Mouse 4	Mouse 5	Mouse 6	Mouse 1	Mouse 2	Mouse 3	Mouse 4	Mouse 5	Mouse 6	Mouse 1	Mouse 2	Mouse 3	Mouse 4	Mouse 5	Mouse 6	Mouse 1	Mouse 2	Mouse 3	Mouse 4	Mouse 5	Mouse 6	Mouse 1	Mouse 2	Mouse 3	Mouse 4	Mouse 5	Mouse 6	Mouse 1	Mouse 2	Mouse 3	Mouse 4	Mouse 5	Mouse 6
					84.2653		3.98029																		8.32136					75.6905	2.3452				4.59775			15.4519				9.95162
	29.673	54.1195	138.315	24.47	78.1612		16.4618	76.3066	133.075	12.0661	3.56091		23.9376	138.605	136.856							9.95504	8.60658		16.6896			45.1912	3.84487				17.4087	24.6757					35.8176		7.339
	9.88324		135.13	43.8424		7.68791	20.8872		136.193	24.2974			88.0552		172.171	19.6744				11.5233	59.049	36.5518						71.7428					49.3623	51.3063					75.6152	17.8369
	260.62	60.6734			117.985		117.755	54.5487					30.6714	48.492	127.838				6.38731		14.8164		2.51153																10.7902
	49.9243	20.2672	23.6648		8.8382			21.9208	11.2579				52.4209	55.9701	11.0718		6.11119											12.8572						7.9513					6.00769
	69.773	152.653	1.49516	14.911	20.4345			110.175		6.5865	28.2033		54.2677		7.87865					6.39089			37.9275				7.19162	9.67868
	122.074		65.5381	34.8328			27.8091		24.1077	20.4574			23.9372	2.91091	374.216	19.6161					25.2893	29.3547					46.5909	25.7708					13.1861	29.6214					163.114	25.6489	3.62835
	44.1205		13.0372		56.7926	29.6273	15.0654		6.12297				30.7925		320.856												21.1306							6.99887
	187.579	19.9007	290.332			103.96	196.73	28.2173	240.275				204.1	18.0629	165.662						38.8312						50.4564							3.91016
	148.552		8.08182	15.8506						9.41562				23.9978		5.8987											47.8554	13.8008
	33.9963		110.668				12.0358		40.4197				68.0637	31.3703	40.523						11.8499					4.28867	33.9623	14.8247
	37.4888	5.4981	23.0601	158.118			44.5347		10.8492	60.2363			45.5729		16.5597	73.695				16.137							28.6457	277.887						21.7618
	4.07859	89.2726	61.0704					28.0793	14.4495	2.89837					31.3671	5.50656				3.79789	14.8045				2.70223	167.637	20.8133							14.8779
	5.29542		209.511						164.94					5.70003	120.165						66.8433		8.07202			17.0877	57.8768		8.99704					25.5646
	45.5692		381.745						183.33				5.68192	17.4687	72.4089				13.1003		72.8039				12.7622	89.7555	53.4201	58.9462
	7.33467		14.4879	3.96405			4.0491		9.14688				4.88577	26.1165	7.56225						5.85412		7.16225						46.1522											4.90905
		82.7274	12.1576	10.1204				76.4827	6.58774					51.8844	222.351					3.93368			4.67737				8.61966	5.85293
				20.7868						7.51115						11.8237												19.8155					3.31945
		74.2576			16.7505			55.0701			9.93894												23.0292						54.1639											3.18273	11.7519
			246.1						185.156						87.7923						19.0552
			55.357	49.6376		85.9813			35.1286	6.63046					19.1242	17.5261																		11.6539
				41.6455		12.9154				27.3081		15.8537				34.0244								8.99918				18.4581					5.08089	10.9494
			111.388	64.6034					172.932	57.6563					70.8591	57.956					99.0722	76.3998					55.8536	78.0419					6.45855	71.301					16.4919	63.6128
			329.6						276.797						129.232
						7.07916
												47.2272
																																	3.75779
												106.559
						80.7761						26.4441
						92.4522
						13.3108
						28.0476
					4.66504	43.9587
						35.0784
																																									3.30462
																																									5.29294
					9.82673
																	22.6839
																													4.85197
					178.387						5.33447						7.63944												5.17563
					191.006												122.398
					42.0288												4.61785
																	54.6742
											110.081						69.9971												105.32
					2.5265												60.269
																	33.784
					140.514						8.34468						3.25693						9.31419						3.39253												34.2957
					6.21544
					136.481												70.9446
					43.4028
					72.0132												22.877
					134.766						4.52439												9.03596						3.70386												22.2052
					104.865																																				13.7103
Mean	70.3975	62.1522	117.407	40.2319	72.4963	45.0729	45.9308	56.35	97.104	21.3694	24.284	49.0209	52.6989	38.2344	112.342	27.3023	39.9377		9.74383	8.35656	38.9336	38.0653	12.2596	8.99918	10.1188	69.6921	36.0347	50.2206	26.178	75.6905	2.3452		14.082	23.381	4.59775			15.4519	51.3061	23.0381	12.691	9.95162
Fig. 2G Percentage of immature OSNs in the OE responding to each odorant
% responding OSNs
	Mouse 1	Mouse 2	Mouse 3	Mean
Ethyl butyrate	24	14	18	18.6667
Isoamyl acetate	12	12	12	12
Hexanal	26	16	16	19.3333
2-hexanone	12	16	12	13.3333
Fig. 2H Response amplitudes of immature OSNs in the OE
DF/F (%)
	Ethyl butyrate			Isoamyl acetate			Hexanal			2-hexanone
	Mouse 1	Mouse 2	Mouse 3	Mouse 1	Mouse 2	Mouse 3	Mouse 1	Mouse 2	Mouse 3	Mouse 1	Mouse 2	Mouse 3
	441.686	66.8372	25.0297	94.0799	179.776	65.8174	39.6615	37.5296	165.513	198.422	71.4501	120.512
	24.9254	52.4972	295.344	410.019	41.9228	31.1791	19.2617	667.322	91.7564	130.122	58.4742	54.2619
	40.112	129.545	137.549	457.9	92.195	58.6223	63.7851	200.801		63.0384	462.343	43.9657
	70.0774	441.766	83.1511	73.5515	120.089	111.006	75.3136	271.385	67.9238	89.7178	430.57
	260.056	135.471	181.379	21.7405	141.394	281.032	261.981	246.384		23.5386	166.372	27.0862
	103.255	108.32	144.486	176.342	115.788	142.969	212.812	121.135		389.063		391.23
	34.8811	62.3732	464.216				95.5908	108.808	34.6769	148.984	76.7624
	68.474		101.59				90.305	545.688	368.117		121.509	72.972
	162.696		153.634				377.158		29.281
	52.4361						222.457
	49.6481						171.587				90.8955
	38.6308						193.646		59.5965
							253.052		475.338
									161.525
Mean	112.24	142.401	176.264	205.605	115.194	115.104	159.739	274.882	161.525	148.984	184.797	118.338

## Sheet: Figure 3
Fig. 3c Percentage of glomeruli responding to each odorant in OMP-GCaMP6s mice
Concentration (%)	0.005							0.01							0.05							0.1
	Mouse 1	Mouse 2	Mouse 3	Mouse 4	Mouse 5	Mouse 6	Mouse 7	Mouse 1	Mouse 2	Mouse 3	Mouse 4	Mouse 5	Mouse 6	Mouse 7	Mouse 1	Mouse 2	Mouse 3	Mouse 4	Mouse 5	Mouse 6	Mouse 7	Mouse 1	Mouse 2	Mouse 3	Mouse 4	Mouse 5	Mouse 6	Mouse 7
Ethyl butyrate	0	5.88	0	53.33	41.86	27.27	70.83	44.44	11.76	0	70	51.16	43.18	75	44.44	17.65	0	80	60.47	50	91.67	44.44	17.65	12.5	83.33	67.44	59.09	95.83
Isoamyl acetate	0	0	0	6.67	0	4.55	29.17	11.11	5.88	4.17	13.33	13.95	15.91	8.33	11.11	11.76	4.17	26.67	20.93	31.82	12.5	11.11	23.53	0	50	44.19	47.73	20.83
Hexanal	0	0	0	10	9.3	2.27	33.33	0	0	4.17	73.33	25.58	27.27	33.33	0	0	0	73.33	51.16	40.91	41.67	0	0	0	66.67	20.93	25	58.33
Propionic acid	0	0	0	6.67	0	2.27	29.17	0	0	0	26.67	0	6.82	0	5.56	0	0	23.33	2.33	2.27	37.5	5.56	0	0	43.33	4.65	11.36	8.33
2-hexanone	0	0	0	0	0	0	33.33	0	0	0	6.67	6.98	40.91	12.5	0	0	0	33.33	20.93	52.27	37.5	0	0	0	60	39.53	54.55	45.83
Mean	0	1.176	0	15.334	10.232	7.272	39.166	11.11	3.528	1.668	38	19.534	26.818	25.832	12.222	5.882	0.834	47.332	31.164	35.454	44.168	12.222	8.236	2.5	60.666	35.348	39.546	45.83
Fig. 3d Percentage of glomeruli responding to each odorant in Gγ8-GCaMP6s mice
Concentration (%)	0.005							0.01							0.05							0.1
	Mouse 1	Mouse 2	Mouse 3	Mouse 4	Mouse 5	Mouse 6	Mouse 7	Mouse 1	Mouse 2	Mouse 3	Mouse 4	Mouse 5	Mouse 6	Mouse 7	Mouse 1	Mouse 2	Mouse 3	Mouse 4	Mouse 5	Mouse 6	Mouse 7	Mouse 1	Mouse 2	Mouse 3	Mouse 4	Mouse 5	Mouse 6	Mouse 7
Ethyl butyrate	0	0	54.1667	12	0	0	66.6667	0	0	83.3333	60	41.6667	0	91.6667	0	22.2222	91.6667	84	58.3333	29.4118	100	0	33.3333	91.6667	84	66.6667	17.6471	100
Isoamyl acetate	0	0	8.33333	4	0	0	0	0	0	16.6667	8	0	0	25	0	0	33.3333	36	58.3333	0	50	0	0	41.6667	68	58.3333	0	58.3333
Hexanal	0	0	0	4	0	0	16.6667	0	0	12.5	8	0	0	33.3333	0	0	41.6667	12	0	0	50	0	0	79.1667	36	16.6667	0	91.6667
Propionic acid	0	0	0	0	0	0	0	0	0	0	4	0	17.6471	0	0	0	0	4	0	0	0	0	0	4.16667	12	0	5.88235	8.33333
2-hexanone	0	0	8.33333	8	16.6667	0	0	0	11.1111	25	20	41.6667	5.88235	0	0	0	29.1667	44	41.6667	5.88235	0	0	11.1111	37.5	72	83.3333	5.88235	50
Mean	0	0	14.1667	5.6	3.33333	0	16.6667	0	2.22222	27.5	20	16.6667	4.70588	30	0	4.44444	39.1667	36	31.6667	7.05882	40	0	8.88889	50.8333	54.4	45	5.88235	61.6667
Fig. 3e Percentage of glomeruli responding (mouse-odorant pairs)
	OMP 0.5%	Gγ8 0.5%	OMP 1%	Gγ8 1%	OMP 5%	Gγ8 5%	OMP 10%	Gγ8 10%
	0	0	44.44	0	44.44	0	44.44	0
	5.88	0	11.76	0	17.65	22.2222	17.65	33.3333
	0	54.1667	0	83.3333	0	91.6667	12.5	91.6667
	53.33	12	70	60	80	84	83.33	84
	41.86	0	51.16	41.6667	60.47	58.3333	67.44	66.6667
	27.27	0	43.18	0	50	29.4118	59.09	17.6471
	70.83	66.6667	75	91.6667	91.67	100	95.83	100
	0	0	11.11	0	11.11	0	11.11	0
	0	0	5.88	0	11.76	0	23.53	0
	0	0	4.17	12.5	4.17	41.6667	0	79.1667
	6.67	4	13.33	8	26.67	12	50	36
	0	0	13.95	0	20.93	0	44.19	16.6667
	4.55	0	15.91	0	31.82	0	47.73	0
	29.17	16.6667	8.33	33.3333	12.5	50	20.83	91.6667
	0	0	0	0	0	0	0	0
	0	0	0	11.1111	0	0	0	11.1111
	0	8.33333	4.17	25	0	29.1667	0	37.5
	10	8	73.33	20	73.33	44	66.67	72
	9.3	16.6667	25.58	41.6667	51.16	41.6667	20.93	83.3333
	2.27	0	27.27	5.88235	40.91	5.88235	25	5.88235
	33.33	0	33.33	0	41.67	0	58.33	50
	0	0	0	0	5.56	0	5.56	0
	0	0	0	0	0	0	0	0
	0	8.33333	0	16.6667	0	33.3333	0	41.6667
	6.67	4	26.67	8	23.33	36	43.33	68
	0	0	0	0	2.33	58.3333	4.65	58.3333
	2.27	0	6.82	0	2.27	0	11.36	0
	29.17	0	0	25	37.5	50	8.33	58.3333
	0	0	0	0	0	0	0	0
	0	0	0	0	0	0	0	0
	0	0	0	0	0	0	0	4.16667
	0	0	6.67	4	33.33	4	60	12
	0	0	6.98	0	20.93	0	39.53	0
	0	0	40.91	17.6471	52.27	0	54.55	5.88235
	33.33	0	12.5	0	37.5	0	45.83	8.33333
Median	0	0	8.33	0	20.93	4	20.93	16.6667
Fig. 3f Mean odorant response amplitude in OMP-GCaMP6s mice
	DF/F (%)
	Concentration (%)	0.005								0.01								0.05								0.1
Odorant		Mouse 1	Mouse 2	Mouse 3	Mouse 4	Mouse 5	Mouse 6	Mouse 7	Mean	Mouse 1	Mouse 2	Mouse 3	Mouse 4	Mouse 5	Mouse 6	Mouse 7	Mean	Mouse 1	Mouse 2	Mouse 3	Mouse 4	Mouse 5	Mouse 6	Mouse 7	Mean	Mouse 1	Mouse 2	Mouse 3	Mouse 4	Mouse 5	Mouse 6	Mouse 7	Mean
Ethyl butyrate		0	21.1501	0	134.842	177.597	197.695	180.951	101.748	196.799	47.7147	0	327.165	252.061	253.201	270.29	192.462	854.085	219.1	0	379.19	437.115	307.22	456.721	379.062	780.698	207.912	32.611	457.145	385.794	265.94	435.541	366.52
Isoamyl acetate		0	0	0	16.9707	0	8.42713	6.38802	4.54083	28.0419	5.09356	84.6403	72.4929	46.9581	21.028	7.41138	37.9523	89.5282	25.7769	64.0454	180.791	105.324	51.4686	20.2947	76.747	80.0049	18.2395	0	201.696	125.635	49.4045	16.6611	70.2344
Hexanal		0	0	0	38.7048	20.0996	8.74208	24.9869	13.2191	0	0	129.803	162.024	163.29	89.2758	99.7217	92.0164	0	0	0	232.506	191.158	162.151	107.12	98.9908	0	0	0	160.895	137.125	64.2627	131.729	70.573
Propionic acid		0	0	0	10.9623	0	8.06222	5.79281	3.54534	0	0	0	62.8267	0	14.7292	0	11.0794	10.6254	0	0	73.171	13.1855	39.0348	7.05878	20.4393	17.1937	0	0	151.331	12.4906	36.7971	8.44158	32.3219
2-hexanone		0	0	0	0	0	0	5.88166	0.840237	0	0	0	94.9817	60.988	21.5353	19.0129	28.074	0	0	0	34.9672	30.437	52.9742	9.08046	18.2084	0	0	0	57.9651	42.9176	58.6249	35.5519	27.8656
Fig. 3g Mean odorant response amplitude in Gγ8-GCaMP6s mice
	DF/F (%)
	Concentration (%)	0.005								0.01								0.05								0.1
Odorant		Mouse 1	Mouse 2	Mouse 3	Mouse 4	Mouse 5	Mouse 6	Mouse 7	Mean	Mouse 1	Mouse 2	Mouse 3	Mouse 4	Mouse 5	Mouse 6	Mouse 7	Mean	Mouse 1	Mouse 2	Mouse 3	Mouse 4	Mouse 5	Mouse 6	Mouse 7	Mean	Mouse 1	Mouse 2	Mouse 3	Mouse 4	Mouse 5	Mouse 6	Mouse 7	Mean
Ethyl butyrate		0	0	32.879	16.8093	0	0	35.0345	12.1032	0	0	139.606	119.843	33.8234	0	91.9384	55.0301	0	34.2452	338.442	188.892	77.535	43.3242	223.202	129.377	0	35.9439	388.592	208.612	137.98	94.0717	249.225	159.204
Isoamyl acetate		0	0	33.2431	6.86335	0	0	0	5.7295	0	0	46.6167	14.5151	0	0	26.4058	12.5054	0	0	50.0234	29.8118	33.2213	0	88.9596	28.8595	0	0	31.5727	35.0718	53.4363	0	46.7912	23.8389
Hexanal		0	0	0	20.2973	0	0	4.6235	3.56012	0	0	8.70395	39.7794	0	0	21.8422	10.0465	0	0	17.9792	49.6555	0	0	21.0535	12.6697	0	0	33.4127	44.4704	12.0264	0	25.2059	16.4451
Propionic acid		0	0	0	0	0	0	0	0	0	0	0	16.439	0	18.5402	0	4.99704	0	0	0	15.5359	0	0	0	2.21941	0	0	4.78827	30.6401	0	22.7579	3.35099	8.79103
2-hexanone		0	0	32.2473	8.67564	14.618	0	0	7.93442	0	30.631	45.03	19.7507	74.3818	37.4287	0	29.6032	0	0	51.0263	25.8771	128.623	31.5715	0	33.8711	0	72.3438	50.3078	26.258	151.431	125.05	28.5186	64.8441

## Sheet: Figure 4
Fig. 4a Response amplitude in OMP-GCaMP6s mice (mouse-odorant pairs)
	DF/F (%)
Concentration (%)	0.5	1	5	10
	0	196.799	854.085	780.698
	21.1501	47.7147	219.1	207.912
	0	0	0	32.611
	134.842	327.165	379.19	457.145
	177.597	252.061	437.115	385.794
	197.695	253.201	307.22	265.94
	180.951	270.29	456.721	435.541
	0	28.0419	89.5282	80.0049
	0	5.09356	25.7769	18.2395
	0	84.6403	64.0454	0
	16.9707	72.4929	180.791	201.696
	0	46.9581	105.324	125.635
	8.42713	21.028	51.4686	49.4045
	6.39	7.41	20.29	16.66
	0	129.803	0	0
	38.7048	162.024	232.506	160.895
	20.0996	163.29	191.158	137.125
	8.74208	89.2758	162.151	64.2627
	24.99	99.72	107.12	131.73
	0	0	10.6254	17.1937
	10.9623	62.8267	73.171	151.331
	0	0	13.1855	12.4906
	8.06222	14.7292	39.0348	36.7971
	5.79	0	7.06	8.44
	0	94.9817	34.9672	57.9651
	0	60.988	30.437	42.9176
	0	21.5353	52.9742	58.6249
	5.23	14.26	8.17	32.59
Mean	30.9501	90.2261	148.329	141.773
Fig. 4b Response amplitude in Gγ8-GCaMP6s mice (mouse-odorant pairs)
	DF/F (%)
Concentration (%)	0.5	1	5	10
	0	0	34.2452	49.8389
	32.879	139.606	338.442	388.592
	16.8093	119.843	188.892	208.612
	0	33.8234	77.535	137.98
	0	0	36.1035	70.5538
	35.0345	91.9384	223.202	249.225
	0	8.70395	17.9792	33.4127
	20.2973	39.7794	49.6555	44.4704
	0	0	0	8.0176
	4.6235	21.8422	21.0535	25.2059
	0	30.631	0	72.3438
	21.4982	38.5971	44.648	45.2771
	8.67564	19.7507	25.8771	26.258
	14.618	74.3818	128.623	151.431
	0	37.4287	31.5715	125.05
	0	0	0	28.5186
	33.2431	46.6167	62.745	37.7696
	6.86335	14.5151	29.8118	35.0718
	0	0	33.2213	53.4363
	0	26.4058	88.9596	46.7912
	0	0	0	4.78827
	0	16.439	15.5359	30.6401
	0	11.6528	0	0
	0	0	3.35099	0
Mean	8.10591	32.1648	60.4772	78.0535
Fig. 4c Difference in response latency between concentration pairs in OMP-GCaMP6s mice
For mouse odorant pairs
	Difference in latency (ms)
Concentration pair	0.5-1%	1-5%	5-10%
		-0.0578375	-0.103871
	-0.2644	-0.23135	0.0220333
	-0.276794	-0.0535095	-0.154233
	-0.224006	-0.119609	-0.0788115
	-0.354536	-0.0293778	-0.01322
	-0.453257	0.13881	-8.327e-17
	-0.3305	0.0440667	-0.0417474
	-0.1983	-0.03966	0.0587556
		-0.181775	0.08593
	-0.4462	0.0082625	0.09254
		-0.1322	-0.29745
		0.03305	-0.0367222
		0.16938	-0.240364
		0.2644	-0.49575
		-0.09915	0.2644
		0.1322	0.36355
		0.1322
	-0.5949	0.09915	-0.3305
		0.0110167	-0.36722
		-0.209317	0.014164
		0.03305	0.2644
	-0.4627	0.103871	-0.273843
		-0.0661	-0.4627
			-0.2644
Mean	-0.360559	-0.00219255	-0.0867417
Fig. 4d Difference in response latency between concentration pairs in Gγ8-GCaMP6s mice
For mouse odorant pairs
	Difference in latency (ms)
Concentration pair	0.5-1%	1-5%	5-10%
			-0.1322
	-0.275417	0.0173947	-0.122757
	-0.308467	-0.10576	-0.129052
		-0.03966	-0.0188857
			0.1322
	-0.36355	-0.0881333	-0.0440667
		-0.1983	-0.146889
	-0.5949	-0.8593	-2.961e-16
	0.0440667	-0.09915	-0.253383
	-0.0661	0.115675	-0.110167
	-0.2644	-0.1322	-0.0661
	-0.154233	-0.03305	8.8818e-17
		-0.7271	-0.5949
	0.0661	-0.2644	-0.103871
		-0.1983	-0.249711
			-0.151086
		0.110167	0.0283286
		-0.0661	-0.1322
Mean	-0.212989	-0.171214	-0.116374
Fig. 4e Difference in time to peak between concentration pairs in OMP-GCaMP6s mice
For mouse odorant pairs
	Difference in time to peak (ms)
Concentration pair	0.5-1%	1-5%	5-10%
		-0.123938	0.3305
	0.4627	0	-2.961e-16
	-0.380075	0.701919	0.432404
	0.209317	0.299024	-0.09915
	-0.180273	-0.0697722	-0.009915
	-0.689329	0.04627	0.313975
	0.3746	0.18571	-0.347895
	0.9915	-0.2644	-0.146889
		0.440667	-0.7932
	-0.6114	0.487488	-0.36355
		0.23135	0.16525
		0.1983	-0.249711
		-0.35942	0.249377
		0.3305	-4.441e-16
		1.1237	0
		-2.7101	1.8508
		0.4627
	1.1898	2.59443	-0.71766
		-1.48725	1.86549
		1.55335	0.084986
		1.94995	1.36607
	-1.81775	0.151086	-0.141643
		-0.1322	-0.1983
			-2.5118
Mean	-0.045091	0.243885	0.0469189
Fig. 4f Difference in time to peak between concentration pairs in Gγ8-GCaMP6s mice
For mouse odorant pairs
	Difference in time to peak (ms)
Concentration pair	0.5-1%	1-5%	5-10%
			0.1983
	-0.798708	0.177426	0.58231
	-0.5288	1.01794	0.00944286
		-0.0661	-0.1983
			0.154233
	0.082625	1.26141	1.14133
	0	-0.638967	0.21152
	0	1.5864	1.67453
	-0.0881333	0.049575	1.69657
	-0.1983	-0.110167	1.54674
	-0.2644	3.08467	2.26209
	0.286433	-0.2644	0.40982
		-2.2474	2.5779
		3.4372	0.545325
		-1.0576	-1.29997
			-0.0566571
		2.53383	1.64306
		2.1152	-1.0576
Mean	-0.167698	0.725268	0.668924

## Sheet: Figure 5
Fig. 5a Histogram of number of odorants to which glomeruli respond
	Percentage of glomeruli
Bin Center	OMP-GCaMP6s	Gγ8-GCaMP6s
0	35.4839	30.6667
1	21.5054	18.6667
2	12.3656	17.3333
3	11.828	15.3333
4	8.60215	8.66667
5	5.91398	5.33333
6	1.6129	2
7	2.68817	2
Fig. 5b Lifetime sparseness of glomerular responses in OMP-GCaMP6s and Gγ8-GCaMP6s mice
Lifetime sparseness
	OMP-GCaMP6s								Gγ8-GCaMP6s
	Mouse 1	Mouse 2	Mouse 3	Mouse 4	Mouse 5	Mouse 6	Mouse 1	Mouse 2	Mouse 3	Mouse 4	Mouse 5
	0.77	0.74	0.55	0.52	0.89	1	0.63	0.71	0.73	0.97	0.89
	0.54	1	0.33	0.22	0.99	1	1	1	0.59	0.98	1
	0.88	0.67	0.93	0.85	0.84	1	1	0.59	0.64	0.99	1
	0.82	0.77	0.63	0.72	0.7	0.83	0.82	0.72	0.88	0.52	1
	0.83	0.83	0.77	0.04	1	0.53	0.83	0.63	0.79	1	1
	0.84	1	0.68	1	1	1	0.5	0.85	0.34	1	0.83
	0.86	0.69	0.96	1	0.83	1	1	0.73	0.36		1
	0.73	1	0.57	0.57	0.95	1	0.82	0.83	0.71		1
	0.67	0.96	0.95	1	1	0.9	1	0.61	1		1
	1	0.9	0.61	0.64	0.56	1	0.7	1	0.59		1
	0.8	0.79	0.57	0.82	1	1	0.95	0.9	1		1
	0.67	0.9	0.56	1	1	1	0.38	0.69	0.71		1
	0.85	0.94	0.48	1	1	1	0.75	0.65	0.8		1
	1	1	0.66	0.84	1	1	0.41		0.71		0.9
	0.76	0.67	0.57	0.86	1		0.94		0.78		0.89
	0.7	0.77	0.96	0.58	1		0.75		0.4		1
			1	1	0.97		0.86		0.81		0.91
			0.7	0.75	0.85		0.83		0.68		0.99
			0.74	0.45	0.96		0.55		0.7		0.95
			1	0.02	1		1		0.96		0.98
			0.38	1	0.68		0.73		0.36		1
			0.72		0.99		0.86		0.83		0.92
			1		1		0.78				1
					0.85		0.83				0.97
					1						0.83
					0.86						1
					1						1
					0.9
					0.9
					0.96
Mean	0.795	0.851875	0.709565	0.708571	0.922667	0.947143	0.788333	0.762308	0.698636	0.91	0.965185
Fig. 5e Number of odorants to which lateral M72 glomeruli respond
No. odorants
	OMP-GCaMP6s			Gγ8-GCaMP6s
	Mouse 1	Mouse 2	Mouse 3	Mouse 1	Mouse 2	Mouse 3
Left	1	1	4	1	1	1
Right	3	1	3	2		2
Mean	2	1	3.5	1.5	1	1.5
Fig. 5f Lifetime sparseness of lateral M72 glomerular responses
Lifetime sparseness
	OMP-GCaMP6s			Gγ8-GCaMP6s
	Mouse 1	Mouse 2	Mouse 3	Mouse 1	Mouse 2	Mouse 3
Left	1	1	0.764556	1	1	1
Right	0.958017	1	0.819219	0.871992		0.868668
Mean	0.979009	1	0.791887	0.935996	1	0.934334

## Sheet: Figure 6
Fig. 6a Number of odorants responded to for glomeruli surrounding lateral M72
	Percentage of glomeruli
Bin Center	OMP-GCaMP6s	Gγ8-GCaMP6s
0	40.3846	41.6667
1	19.2308	11.1111
2	11.5385	16.6667
3	21.1538	13.8889
4	5.76923	16.6667
5	0	0
6	1.92308	0
7	0	0
Fig. 6b Lifetime sparseness of responses of glomeruli surrounding lateral M72
Lifetime sparseness
	OMP-GCaMP6s			Gγ8-GCaMP6s
	Mouse 1	Mouse 2	Mouse 3	Mouse 1	Mouse 2	Mouse 3
	1	1	0.715472	0.865426	0.826398	1
	0.834719	0.756746	0.715976	0.848129	0.687128
	0.90618	0.909922	0.720116	0.864518	0.725605
	1	0.987618	0.7496	0.990644	0.824627
	1	1	0.780063	1	0.828599
	1	1	0.808302	1	0.838528
		1	0.810853		0.858973
			0.86		0.863309
			0.861645		0.869597
			0.902369		0.874357
			0.919738		0.894036
			0.927906		0.896856
			0.964865		0.952546
			0.974628		1
			0.981174
			1
			1
			1
Mean	0.956816	0.950612	0.871817	0.92812	0.852897	1
Fig. 6c Lifetime sparseness of glomerular responses at four different concentrations
	0.005														0.01														0.05														0.1
	OMP-GCaMP6s							Gγ8-GCaMP6s							OMP-GCaMP6s							Gγ8-GCaMP6s							OMP-GCaMP6s							Gγ8-GCaMP6s							OMP-GCaMP6s
	Mouse 1	Mouse 2	Mouse 3	Mouse 4	Mouse 5	Mouse 6	Mouse 7	Mouse 1	Mouse 2	Mouse 3	Mouse 4	Mouse 5	Mouse 6	Mouse 7	Mouse 1	Mouse 2	Mouse 3	Mouse 4	Mouse 5	Mouse 6	Mouse 7	Mouse 1	Mouse 2	Mouse 3	Mouse 4	Mouse 5	Mouse 6	Mouse 7	Mouse 1	Mouse 2	Mouse 3	Mouse 4	Mouse 5	Mouse 6	Mouse 7	Mouse 1	Mouse 2	Mouse 3	Mouse 4	Mouse 5	Mouse 6	Mouse 7	Mouse 1	Mouse 2	Mouse 3	Mouse 4	Mouse 5	Mouse 6	Mouse 7
		1		0.77	0.88	0.5	0.03			0.75	0.61	1		0.75	0.98	0.97	0.77	0.75	0.51	0.53	0.78		1	0.53	0.67	0.75	1	0.55	0.76	1	0.68	0.6	0.41	0.27		1	0.66	0.55	0.52	1	0.71		0.98	0.75	1	0.43	0.5	0.27	0.57
				0.92	0.9	0.99	0.19			0.79	1	1		0.9	1	1		0.75	0.54	0.61	0.79			0.75	0.75	0.82	1	0.57	0.97		0.68	0.7	0.61	0.52		1	0.67	0.62	0.59	1	0.76		0.99	0.97	1	0.51	0.54	0.44	0.76
				0.93	0.97	1	0.52			1	1			1	1			0.76	0.73	0.64	0.81			0.75	0.75	0.83	1	0.81	1		0.76	0.75	0.62	0.53			0.73	0.68	0.63	1	0.79		1	0.99	1	0.62	0.59	0.47	0.78
				0.96	1	1	0.53			1	1			1	1			0.77	0.75	0.67	0.83			0.78	0.8	0.83	1	0.94			0.76	0.75	0.64	0.74			0.75	0.75	0.77	1	0.81		1	1		0.68	0.61	0.55	0.79
				0.98	1	1	0.59			1	1			1	1			0.78	0.76	0.75	0.91			0.94	0.86	0.84		1			0.76	0.76	0.66	0.84			0.83	0.78	0.78	1	0.87		1			0.7	0.68	0.56	0.79
				1	1	1	0.89			1				1	1			0.79	0.81	0.76	0.97			0.95	0.93			1			0.78	0.76	0.68	0.88			0.9	0.82	0.8	1	0.94		1			0.78	0.7	0.56	0.8
				1	1	1	0.91			1				1	1			0.8	0.81	0.76	0.99			0.97	0.97			1			0.78	0.77	0.75	0.91			0.91	0.84	0.87		0.95		1			0.8	0.71	0.6	0.81
				1	1	1	0.97			1				1	1			0.81	0.82	0.78	0.99			0.98	1			1			0.83	0.77	0.75	0.93			0.93	0.85			0.95		1			0.8	0.75	0.69	0.84
				1	1	1	1			1					1			0.81	0.89	0.78	1			0.98	1			1			0.85	0.78	0.76	0.98			0.93	0.85			0.96		1			0.8	0.75	0.72	0.85
				1	1	1	1			1								0.82	0.94	0.78	1			1	1			1			0.85	0.79	0.76	0.98			0.96	0.87			0.98					0.83	0.77	0.75	0.85
				1	1	1	1			1								0.84	0.96	0.78	1			1	1			1			0.85	0.79	0.76	0.98			0.96	0.9			0.99					0.83	0.79	0.76	0.9
				1	1	1	1			1								0.84	0.97	0.8	1			1	1			1			0.86	0.82	0.77	0.99			0.97	0.93			0.99					0.84	0.83	0.76	0.91
				1	1	1	1			1								0.84	1	0.94	1			1	1			1			0.88	0.82	0.83	1			0.99	0.96			1					0.85	0.86	0.78	0.97
				1	1		1			1								0.93	1	0.95	1			1	1						0.9	0.84	0.84	1			0.99	1			1					0.86	0.87	0.78	0.98
				1	1		1			1								0.93	1	0.95	1			1	1						0.91	0.85	0.88	1			1	1			1					0.87	0.87	0.79	0.98
				1	1		1											0.95	1	0.96	1			1	1						0.94	0.85	0.9	1			1	1								0.88	0.88	0.79	0.98
				1	1		1											0.96	1	0.97	1			1							0.95	0.86	0.9	1			1	1								0.88	0.92	0.8	0.99
				1	1		1											0.96	1	0.98	1			1							0.95	0.89	0.93	1			1	1								0.89	0.92	0.81	0.99
					1		1											0.99	1	0.98	1			1							0.97	0.95	0.94	1			1	1								0.89	0.93	0.84	1
							1											0.99	1	1	1			1							0.97	0.96	0.95	1			1	1								0.93	0.95	0.88	1
																		1	1	1				1							0.98	0.97	0.95	1			1	1								0.96	0.97	0.94	1
																		1	1	1				1							0.98	0.98	0.98	1			1	1								0.97	0.98	0.96	1
																		1	1	1											0.98	0.98	0.98				1	1								0.98	0.98	0.96	1
																		1	1	1											0.99	0.99	0.99					1								0.99	0.98	0.98	1
																		1	1	1											1	0.99	1													1	0.98	0.98
																		1	1	1											1	1	1													1	0.99	0.98
																		1		1											1	1	1													1	1	0.98
																				1											1	1	1													1	1	1
																				1												1	1													1	1	1
																				1												1	1														1	1
																																1	1														1	1
																																1															1	1
																																1															1	1
																																															1	1
																																															1
Mean		1		0.975556	0.986842	0.960769	0.8315			0.969333	0.922	1		0.95625	0.997778	0.985	0.77	0.891481	0.903462	0.879	0.9535		1	0.937727	0.920625	0.814	1	0.913077	0.91	1	0.887143	0.877879	0.846452	0.888636		1	0.92087	0.891667	0.708571	1	0.913333		0.996667	0.9275	1	0.847241	0.865714	0.805294	0.8975
[truncated: 7 more columns]

## Sheet: Figure 7
Fig. 7d Integrated density of Citrine fluorescence in the glomerular layer
Integrated density (AU)	OMP-ChIEF-Citrine	Gγ8-ChIEF-Citrine
Mouse 1	2264.76	655.999
Mouse 2	1855.42	705.743
Mouse 3	1196.3	554.047

## Sheet: Figure 8
Fig. 8a Number of responding cells
	Response	No response
OMP-ChIEF-Citrine	7	12
Gγ8-ChIEF-Citrine	4	7
Fig. 8c Peak amplitude of responses to 1 ms 100 % intensity stimulation
Amplitude (pA)	OMP-ChIEF-Citrine	Gγ8-ChIEF-Citrine
	-289.449	-38.717
	-1275.06	-1089.17
	-62.8442	-74.5797
	-667.765
	-491.224
	-854.844
	-679.051
Median	-667.765	-74.5797
Fig. 8d Onset latency of responses to 1 ms 100 % intensity stimulation
Latency (ms)	OMP-ChIEF-Citrine	Gγ8-ChIEF-Citrine
	1.556	1.18
	1.116	1.988
	1.164	1.396
	1.764
	1.38
	1.352
	1.928
Median	1.38	1.396
Fig. 8e Onset jitter of responses to 1 ms 100 % intensity stimulation
Jitter (ms)	OMP-ChIEF-Citrine	Gγ8-ChIEF-Citrine
	0.0809	0.8893
	0.0377	0.1529
	0.8071	0.9867
	0.0332
	0.0743
	0.0614
	0.199
Median	0.0743	0.8893
Fig. 8f Time to peak of responses to 1 ms 100 % intensity stimulation
Time to peak (ms)	OMP-ChIEF-Citrine	Gγ8-ChIEF-Citrine
	1.628	2.324
	1.28	1.352
	2.156	2.292
	1.404
	1.26
	1.232
	1.956
Median	1.404	2.292

## Sheet: Figure 9
Fig. 9b Olfactory epithelium width after MMZ treatment
OE width (um)	Saline	3d MMZ	5d MMZ	6d MMZ	7d MMZ
Mouse 1	96.3	29.1	39.4	44.5	57.3
Mouse 2	81.4	36.8	46.9	58.6	56.6
Mouse 3	79.1	23.3	39.1	60.9	58.2
Mean	85.6	29.7333	41.8	54.6667	57.3667
Fig. 9c Linear regression of OE width with days post-MMZ
Days post-MMZ	OE width (um)
3	29.1
3	36.8
3	23.3
5	39.4
5	46.9
5	39.1
6	44.5
6	58.6
6	60.9
7	57.3
7	56.6
7	58.2
Fig. 9d Linear density of GAP43+ OSNs after MMZ treatment
GAP43+ OSN linear density (OSNs per mm)
	Saline	3d MMZ	5d MMZ	6d MMZ	7d MMZ
	432.3	51.3	171.9	262.7	355.2
	577.4	99.3	197.6	277.4	286.4
	646.8	48.1	99.3	221.5	284.1
Mean	552.167	66.2333	156.267	253.867	308.567
Fig. 9e Linear regression of GAP43+ OSN linear density with days post-MMZ
Days post-MMZ	GAP43+ OSNs per mm
3	51.3
3	99.3
3	48.1
5	171.9
5	197.6
5	99.3
6	262.7
6	277.4
6	221.5
7	355.2
7	286.4
7	284.1
Fig. 9f Linear density of OMP+ OSNs after MMZ treatment
OMP+ OSN linear density (OSNs per mm)
	Saline	3d MMZ	5d MMZ	6d MMZ	7d MMZ
	622.3	0	0	0	0
	411.7	0	0	0	0
	596.1	0	0	0	2.6
Mean	543.367	0	0	0	0.866667

## Sheet: Figure 10
Fig. 10b Time to complete buried food assay
Time to find buried food (min)			* 10.01 denotes failure to find buried food
	Saline	3	5	6	7
	3.97	10.01	10.01	10.01	1.75
	4.67	10.01	10.01	2.8	2.07
	6.98	10.01	8.23	2.8	7.78
	5.83	10.01	10.01	2.8	1.93
	0.88	10.01	9.88	2.8	10.01
	2.25	10.01	10.01	2.8	10.01
	1.73	10.01	10.01	2.8	10.01
	1.78	10.01	10.01	2.8	10.01
	0.17	10.01	10.01	2.8	3.13
	1.8	10.01	10.01	2.8	1.07
	1.3	10.01	2.55	2.8	10.01
	1.33	10.01	10.01	2.8	2.43
Mean	2.72417	10.01	9.22917	3.40083	5.85083
Fig. 10c Time digging during 5 min acclimation period for buried food assay
Time digging (s)
	Success	Failure
	6	7
	0	0
	20	19
	3	51
	2	19
	10	8
	20	25
	0	24
	1	11
	27	0
	15	7
	16	6
	24	3
	8	0
	40	24
	0	7
	1	18
	6	47
	8	23
	3	30
	2	12
	0	4
	24	6
	13	5
	19	8
	16	18
		0
		11
		9
		10
		9
		6
Median	8	9
Fig. 10d Time sniffing food odor vs. mineral oil in 2-choice odor detection assay
Time sniffing (s) MO: mineral oil, Odor: food odor
Saline		3d MMZ		5d MMZ		6d MMZ		7d MMZ
MO	Odor	MO	Odor	MO	Odor	MO	Odor	MO	Odor
5	72	4	5	9	24	3	23	3	12
3	21	9	1	9	11	1	10	5	22
4	16	2	1	0	1	6	8	10	17
3	43	6	1	2	12	9	12	2	18
5	70	1	1	3	15	7	26	6	28
2	43	1	1	0	0	6	29	6	31
Fig. 10e Investigation ratio for 2-choice odor detection assay
Investigation ratio = time sniffing odor/odor+MO
	Saline	3	5	6	7
	0.94	0.56	0.73	0.88	0.8
	0.88	0.1	0.55	0.91	0.81
	0.8	0.33	1	0.57	0.63
	0.93	0.14	0.86	0.57	0.9
	0.93	0.5	0.83	0.79	0.82
	0.96	0.5	0.5	0.83	0.84
Median	0.93	0.415	0.78	0.81	0.815
Fig. 10f Time sniffing for odor habituation-dishabituation assay
Odor	Trial	Saline												Mean	s.e.m.	3d MMZ												Mean	s.e.m.	5d MMZ												Mean	s.e.m.	6d MMZ
1	1	1.41	2.13	1	0.89	4.69	2.85	9.1	3	5.67	2.52	4.84	4.43	3.54417	0.680141	0.35	0	0	0	0	1.22	0	0	0	0	0.3	0.6	0.205833	0.10845	2	0	0	3.31	4	4	2	1	1.05	0	1.63	2.65	1.80333	0.423852	3.41	2.79	0	0.75	4.6	0.27
1	2	0	0.46	0	0	0	0.51	1.79	0	0.34	0	0.71	0.32	0.344167	0.150164	0.38	0	0	0	1.59	0.88	0	0	0	0.4	0	0	0.270833	0.143725	0.85	0	1.22	0	2	0	0	0	0.55	0	0	0.4	0.418333	0.186136	2.31	0	0	0	0	4.17
1	3	0.46	0	0	0	0	0	0	0	0.53	0	0	0.57	0.13	0.0682353	0	0	0	0	0.56	0	0	0	0	1.62	0	0	0.181667	0.138771	0	0	1.53	0	1	0	1	0	0	0	0	0.37	0.325	0.15595	0.25	0	0	0	0.6	0
2	1	11.59	3.65	3.44	0.93	8.38	13.46	11.63	9	4.23	2.6	6.53	4.44	6.65667	1.17832	2.47	0	0	0	0.84	0.66	6.3	3.02	0	0.75	0	4.39	1.53583	0.600389	2.32	0.06	7.27	1.51	1	1	3	4	1.68	0	0.22	5.09	2.2625	0.64474	1.92	3.29	0	2.65	8.38	6.51
2	2	0	1.29	0	0	0	0	0.5	0	0.65	0	0	0	0.203333	0.11808	0	0	0	0	0	0	1.64	0	0	1.47	0	0.38	0.290833	0.17364	0	0	2.43	0	0	0	1	2	0	0	0	0	0.4525	0.25298	0	0	0	0.9	0	0
2	3	0.56	0	0	0	0.34	0.93	0	0	0	0	0	0	0.1525	0.0876903	0.5	0	0	0	0	0	0	0	0	0.25	0	0	0.0625	0.0448588	0	0	0.25	0	0	0	0	0	0	0	0	0	0.0208333	0.0208333	0	0	0	0	1.08	0.34
3	1	4.64	2	2.4	0.5	7.19	0	5.89	12	8.79	4.98	4.5	6.4	4.94083	1.00099	5.1	0	0	0	1.71	0.31	4.39	1	0	1.06	0	1.25	1.235	0.505168	2.64	0.75	5.98	2.6	7	4	4	6	3.3	0	3.23	5.67	3.76417	0.618508	3.36	4.16	0	6.02	8.31	18.73
3	2	0	0	0	0	0.49	2.77	0	0	0.85	0	0.37	0	0.373333	0.23192	1.36	0	0	0	0	0	0	0	0	0.5	0	0.31	0.180833	0.116882	0	0	1.21	0.34	0	1	2	4	0	0	0	1.06	0.800833	0.348235	0	0	0	0.87	3.41	0.88
3	3	0	0.91	0	0	0.22	1.92	0	0	0.31	1.9	0	0	0.438333	0.212549	1.6	0	0	0	0.75	0	0	0	0	0	0	0.82	0.264167	0.149684	0	0	2.7	0	0	0	0	0	0	0	0.61	0.63	0.328333	0.226391	0	0	0	0	1.67	0
4	1	7.76	7.09	3.32	3.92	14.43	0	16.07	6.77	8.3	5.33	7.41	6.21	7.2175	1.27577	0	0	0	0	0.85	0	0	0	0	0.28	0	0.44	0.130833	0.0773173	1.6	1.02	0	0	1	5	2	5	3	0	3.39	2	2.00083	0.515315	1.88	0	0	0	0.78	2.66
4	2	0.46	0.91	1.89	0	1.71	2.77	1.31	0	0.97	2.37	3.58	1.87	1.48667	0.317111	0	0	0	0	0	0	0	0	0	0	0	0.62	0.0516667	0.0516667	0.46	0	0.5	0	0	0	0	0	0	0	0	0	0.08	0.0539921	0	0	0	0	0.71	0.43
4	3	0	0.35	0	0	2.33	1.92	0.71	0	1.11	0	1.04	0	0.621667	0.237058	0	0	0	0	0	1.03	0	0	0	0.38	0	0	0.1175	0.0887465	0	0	0	0	0	0	0	0	0	0	0	0	0	0	0	0	0	0.37	0	1.69
Fig. 10g Habituation time
Habituation time (s)
	Saline	3d MMZ	5d MMZ	6d MMZ	7d MMZ
	6.235	1.545	1.8125	2.065	3.4375
	3.0525	0	0.4575	2.56	2.895
	2.0675	0	1.9725	0	1.8825
	1.56	0	1.77	1.9125	2.665
	8.1225	0.4525	2.75	4.4875	7.8825
	2.565	0.3275	3.25	5.6725	2.1725
	9.7725	2.2625	2	3.075	4.6475
	7.6925	1.005	2.5	5.1375	4.3575
	6.045	0	2.12	3.21	3.435
	3.265	-0.07	0	2.7825	2.255
	4.655	0.075	2.1175	1.1725	1.045
	4.8225	1.3425	3.4875	3.8125	3.4875
Lower quartile	2.93063	0	1.80187	2.02687	2.23438
Median	4.73875	0.20125	2.05875	2.92875	3.165
Upper quartile	6.59938	1.08937	2.5625	3.98125	3.705
Fig. 10h Dishabituation time
Dishabituation time (s)
	Saline	3d MMZ	5d MMZ	6d MMZ	7d MMZ
	7.65667	1.82333	2.18667	2.30333	3.85333
	3.94333	0	0.61	2.48333	2.42333
	3.05333	0	2.92333	0	3.19
	1.78333	0	1.37	2.89	2.78667
	9.81333	0.696667	2.66667	4.70667	12.3267
	3.53667	0.323333	3.33333	9.18667	2.59667
	11.1967	3.56333	2.66667	4.94667	5.87
	9.25667	1.34	5	6.42	5.80667
	6.82667	0	2.66	4.56333	5.47
	3.67	0.0733333	0	2.56667	2.92333
	6.14667	0	2.07667	1.25	2
	5.49333	1.75333	3.92	3.81667	3.48
Lower quartile	3.63667	0	1.9	2.43833	2.73917
Median	5.82	0.198333	2.66333	3.35333	3.335
Upper quartile	8.05667	1.44333	3.02583	4.76667	5.55417
[truncated: 22 more columns]

[truncated: 7 more sheets: Figure S1, Figure S2, Figure S3, Figure S4, Figure S5, Figure S6, Figure S8]
